# Supplementary material for: An impact of lipid profile and lipid lowering drugs on ≥70 year olds of an upper socioeconomic class: a retrospective cohort study
Source: Lipids Health Dis. 2021 Sep 29;20:120. doi: 10.1186/s12944-021-01529-2 (PMC8480056; doi:10.1186/s12944-021-01529-2)
Supplement: Supplementary file 1 — Additional file 1. [file 12944_2021_1529_MOESM1_ESM.docx]

## Sheet: Sheet1
		Lipid lowering drug status		No use of lipid lowering medications						Use of lipid lowering medications
		TG values	LDL median values mg/dL	HDL>60 mg/dL		40<HDL<60 mg/dL		HDL<40 mg/DL		HDL>60 mg/dL		40<HDL<60 mg/dL		HDL<40 mg/DL
				N=205	%	N=367	%	N=66	%	N=292	%	N=878	%	N=251	%
		TG<150 mg/DL	LDL<70	0	0	2	0.160643	4	1.26183	23	4.62777	88	7.06827	49	15.4574
			70<LDL<100	21	4.22535	53	4.25703	14	4.4164	98	19.7183	361	28.996	84	26.4984
			100<LDL<130	79	15.8954	146	11.7269	18	5.67823	109	21.9316	216	17.3494	17	5.36278
			130<LDL<160	78	15.6942	106	8.51406	10	3.15457	42	8.4507	52	4.17671	3	0.946372
			LDL>160	15	3.01811	16	1.28514	0	0	4	0.804829	5	0.401606	0	0
			Subtotal	193	38.833	323	25.9438	46	14.511	276	55.5332	722	57.992	153	48.265
		TG>150 mg/DL	LDL<70	0	0	0	0	1	0.315457	0	0	3	0.240964	13	4.10095
			70<LDL<100	0	0	2	0.160643	5	1.57729	4	0.804829	72	5.78313	52	16.4038
			100<LDL<130	2	0.402414	11	0.883534	5	1.57729	8	1.60966	64	5.14056	29	9.14826
			130<LDL<160	6	1.20724	18	1.44578	9	2.83912	3	0.603622	14	1.1245	4	1.26183
			LDL>160	4	0.804829	13	1.04418	0	0	1	0.201207	3	0.240964	0	0
			Subtotal	12	2.41449	44	3.53414	20	6.30915	16	3.21932	156	12.5301	98	30.9148
